# Supplementary material for: Efficacy of Willow Herb (Epilobium angustifolium L. and E. parviflorum Schreb.) Crude and Purified Extracts and Oenothein B Against Prostatic Pathogens
Source: Antibiotics (Basel). 2025 Jan 23;14(2):117. doi: 10.3390/antibiotics14020117 (PMC11851509; doi:10.3390/antibiotics14020117)
Supplement: Supplementary file 1 [file antibiotics-14-00117-s001.zip]

Archive with 1 entries (1 files):
- antibiotics-3328092-supplementary.pdf
